# Supplementary material for: Predictors of progression from a first demyelinating event to clinically definite multiple sclerosis
Source: Brain Commun. 2022 Jul 9;4(4):fcac181. doi: 10.1093/braincomms/fcac181 (PMC9308470; doi:10.1093/braincomms/fcac181)
Supplement: fcac181_Supplementary_Data [file fcac181_supplementary_data.zip]

Archive with 2 entries (2 files):
- Supplementary file_Ausimmune Investigator Group.docx
- Supplementary_material.docx
